# Supplementary material for: Algorithm and software to automatically identify latency and amplitude features of local field potentials recorded in electrophysiological investigation
Source: Source Code Biol Med. 2017 Feb 7;12:3. doi: 10.1186/s13029-017-0062-5 (PMC5297145; doi:10.1186/s13029-017-0062-5)
Supplement: Additional file 2: — Txt file containing in the first column the time vector in ms, in the second and third ones the recordings in mV. (TXT 781 kb) [file 13029_2017_62_MOESM2_ESM.txt]

0.000000	0.00327881	0.00326172
0.000020	0.00328125	0.00326416
0.000040	0.00328125	0.00327148
0.000060	0.00327637	0.00327393
0.000080	0.00327881	0.00327393
0.000100	0.00328369	0.00327637
0.000120	0.00327881	0.00327637
0.000140	0.00327637	0.00327637
0.000160	0.00327637	0.00327881
0.000180	0.00328613	0.00328125
0.000200	0.00328125	0.00328125
0.000220	0.00328613	0.00328125
0.000240	0.00328125	0.00328125
0.000260	0.00327881	0.00327881
0.000280	0.00328125	0.00327881
0.000300	0.00328857	0.00328369
0.000320	0.00328369	0.00328369
0.000340	0.00328857	0.00328369
0.000360	0.00328857	0.00328613
0.000380	0.00329590	0.00328613
0.000400	0.00329102	0.00328613
0.000420	0.00329102	0.00328613
0.000440	0.00329102	0.00328857
0.000460	0.00328369	0.00328857
0.000480	0.00329102	0.00328857
0.000500	0.00328369	0.00328857
0.000520	0.00328613	0.00328613
0.000540	0.00328857	0.00329102
0.000560	0.00329346	0.00329346
0.000580	0.00329346	0.00329102
0.000600	0.00329590	0.00329346
0.000620	0.00330078	0.00329346
0.000640	0.00329590	0.00329346
0.000660	0.00330322	0.00329590
0.000680	0.00328613	0.00329346
0.000700	0.00329346	0.00329102
0.000720	0.00329346	0.00329102
0.000740	0.00329102	0.00329346
0.000760	0.00329590	0.00329346
0.000780	0.00329834	0.00329590
0.000800	0.00329834	0.00329834
0.000820	0.00328857	0.00329590
0.000840	0.00329346	0.00329346
0.000860	0.00329590	0.00329346
0.000880	0.00329834	0.00329590
0.000900	0.00329834	0.00329834
0.000920	0.00330322	0.00329834
0.000940	0.00329834	0.00329834
0.000960	0.00329346	0.00329590
0.000980	0.00329834	0.00329590
0.001000	0.00328857	0.00329590
0.001020	0.00330322	0.00329834
0.001040	0.00329346	0.00329834
0.001060	0.00329590	0.00329834
0.001080	0.00330078	0.00329590
0.001100	0.00330078	0.00329834
0.001120	0.00330322	0.00329590
0.001140	0.00330078	0.00329834
0.001160	0.00330811	0.00329834
0.001180	0.00328369	0.00329834
0.001200	0.00329590	0.00329834
0.001220	0.00330566	0.00329834
0.001240	0.00329834	0.00329834
0.001260	0.00330811	0.00330078
0.001280	0.00331055	0.00330322
0.001300	0.00330566	0.00330322
0.001320	0.00330078	0.00330078
0.001340	0.00330811	0.00330078
0.001360	0.00330322	0.00330078
0.001380	0.00331055	0.00330078
0.001400	0.00330078	0.00330322
0.001420	0.00330566	0.00330322
0.001440	0.00330322	0.00330322
0.001460	0.00330811	0.00330566
0.001480	0.00330566	0.00330566
0.001500	0.00331299	0.00330811
0.001520	0.00330811	0.00330566
0.001540	0.00331055	0.00330811
0.001560	0.00331543	0.00330811
0.001580	0.00331543	0.00331055
0.001600	0.00331299	0.00331055
0.001620	0.00331299	0.00331055
0.001640	0.00332031	0.00331299
0.001660	0.00331787	0.00331299
0.001680	0.00330811	0.00331299
0.001700	0.00331055	0.00331055
0.001720	0.00331055	0.00331055
0.001740	0.00330811	0.00331055
0.001760	0.00331055	0.00331055
0.001780	0.00331055	0.00331055
0.001800	0.00331055	0.00331299
0.001820	0.00331787	0.00331299
0.001840	0.00332031	0.00331543
0.001860	0.00332031	0.00331543
0.001880	0.00331787	0.00331299
0.001900	0.00331543	0.00331299
0.001920	0.00331299	0.00331055
0.001940	0.00331055	0.00331299
0.001960	0.00331787	0.00331299
0.001980	0.00332031	0.00331299
0.002000	0.00332520	0.00331299
0.002020	0.00332031	0.00331543
0.002040	0.00332764	0.00331787
0.002060	0.00332520	0.00331787
0.002080	0.00332520	0.00332031
0.002100	0.00331543	0.00331787
0.002120	0.00332520	0.00331787
0.002140	0.00331299	0.00331787
0.002160	0.00332031	0.00331787
0.002180	0.00332275	0.00331787
0.002200	0.00331543	0.00331787
0.002220	0.00331299	0.00331787
0.002240	0.00331787	0.00331543
0.002260	0.00331543	0.00331543
0.002280	0.00331543	0.00331299
0.002300	0.00332275	0.00331543
0.002320	0.00331787	0.00331543
0.002340	0.00331299	0.00331543
0.002360	0.00331787	0.00331543
0.002380	0.00331055	0.00331543
0.002400	0.00331787	0.00331299
0.002420	0.00331299	0.00331299
0.002440	0.00332275	0.00331543
0.002460	0.00332520	0.00331543
0.002480	0.00332520	0.00331787
0.002500	0.00333496	0.00331787
0.002520	0.00331299	0.00331787
0.002540	0.00332764	0.00332031
0.002560	0.00332275	0.00332031
0.002580	0.00333008	0.00332275
0.002600	0.00332275	0.00332275
0.002620	0.00333740	0.00332520
0.002640	0.00333496	0.00332764
0.002660	0.00333252	0.00332764
0.002680	0.00332275	0.00332764
0.002700	0.00333008	0.00333008
0.002720	0.00332520	0.00332764
0.002740	0.00332764	0.00332520
0.002760	0.00333252	0.00332764
0.002780	0.00332031	0.00332764
0.002800	0.00333252	0.00332764
0.002820	0.00333252	0.00332764
0.002840	0.00333496	0.00333008
0.002860	0.00333496	0.00333008
0.002880	0.00332520	0.00333008
0.002900	0.00332764	0.00332764
0.002920	0.00333008	0.00333008
0.002940	0.00333008	0.00333008
0.002960	0.00332275	0.00332764
0.002980	0.00332764	0.00332764
0.003000	0.00333496	0.00332764
0.003020	0.00333496	0.00332764
0.003040	0.00333496	0.00333008
0.003060	0.00333008	0.00333252
0.003080	0.00333740	0.00333252
0.003100	0.00333252	0.00333252
0.003120	0.00333496	0.00333252
0.003140	0.00334229	0.00333496
0.003160	0.00333740	0.00333496
0.003180	0.00334229	0.00333496
0.003200	0.00333252	0.00333496
0.003220	0.00333740	0.00333496
0.003240	0.00333984	0.00333496
0.003260	0.00333984	0.00333496
0.003280	0.00333740	0.00333496
0.003300	0.00333252	0.00333496
0.003320	0.00333496	0.00333496
0.003340	0.00334229	0.00333740
0.003360	0.00333496	0.00333496
0.003380	0.00333252	0.00333740
0.003400	0.00333984	0.00333496
0.003420	0.00333740	0.00333496
0.003440	0.00333740	0.00333496
0.003460	0.00333984	0.00333740
0.003480	0.00333496	0.00333740
0.003500	0.00334473	0.00333496
0.003520	0.00333740	0.00333740
0.003540	0.00333496	0.00333740
0.003560	0.00334717	0.00333740
0.003580	0.00334229	0.00333740
0.003600	0.00333984	0.00333740
0.003620	0.00334473	0.00333984
0.003640	0.00334473	0.00333984
0.003660	0.00334717	0.00333984
0.003680	0.00333984	0.00333984
0.003700	0.00332275	0.00333984
0.003720	0.00333496	0.00333740
0.003740	0.00333008	0.00333496
0.003760	0.00333496	0.00333496
0.003780	0.00333984	0.00333496
0.003800	0.00333984	0.00333252
0.003820	0.00333984	0.00333496
0.003840	0.00333496	0.00333496
0.003860	0.00332764	0.00333252
0.003880	0.00332764	0.00333252
0.003900	0.00333008	0.00333252
0.003920	0.00332275	0.00332764
0.003940	0.00333008	0.00332275
0.003960	0.00333496	0.00332764
0.003980	0.00333496	0.00332764
0.004000	0.00333740	0.00332764
0.004020	0.00333008	0.00333008
0.004040	0.00334229	0.00333496
0.004060	0.00333984	0.00333252
0.004080	0.00333496	0.00333496
0.004100	0.00333252	0.00333496
0.004120	0.00333252	0.00333252
0.004140	0.00333252	0.00333252
0.004160	0.00333008	0.00333252
0.004180	0.00333740	0.00333252
0.004200	0.00333252	0.00333252
0.004220	0.00333984	0.00333496
0.004240	0.00333252	0.00333496
0.004260	0.00333252	0.00333252
0.004280	0.00333496	0.00333496
0.004300	0.00333496	0.00333496
0.004320	0.00333496	0.00333496
0.004340	0.00333252	0.00333496
0.004360	0.00333252	0.00333496
0.004380	0.00333008	0.00333496
0.004400	0.00332031	0.00333252
0.004420	0.00332275	0.00333252
0.004440	0.00332764	0.00333252
0.004460	0.00333496	0.00333252
0.004480	0.00332764	0.00333252
0.004500	0.00333252	0.00333008
0.004520	0.00332275	0.00333008
0.004540	0.00332764	0.00333008
0.004560	0.00332764	0.00333008
0.004580	0.00333496	0.00333008
0.004600	0.00333008	0.00333008
0.004620	0.00333252	0.00333008
0.004640	0.00333496	0.00333252
0.004660	0.00333008	0.00333252
0.004680	0.00333252	0.00333008
0.004700	0.00332764	0.00333008
0.004720	0.00332520	0.00332764
0.004740	0.00332031	0.00332764
0.004760	0.00333008	0.00332764
0.004780	0.00333496	0.00333008
0.004800	0.00333252	0.00333008
0.004820	0.00333496	0.00333008
0.004840	0.00332520	0.00333252
0.004860	0.00333252	0.00333008
0.004880	0.00332764	0.00333008
0.004900	0.00332275	0.00332764
0.004920	0.00333252	0.00332764
0.004940	0.00333252	0.00332764
0.004960	0.00334473	0.00333008
0.004980	0.00332275	0.00333008
0.005000	0.00333252	0.00333008
0.005020	0.00334229	0.00333008
0.005040	0.00333252	0.00333008
0.005060	0.00333252	0.00333008
0.005080	0.00332764	0.00333008
0.005100	0.00332764	0.00332764
0.005120	0.00332764	0.00332764
0.005140	0.00333740	0.00332764
0.005160	0.00332275	0.00332764
0.005180	0.00332764	0.00332764
0.005200	0.00332275	0.00332764
0.005220	0.00333252	0.00332764
0.005240	0.00332520	0.00332764
0.005260	0.00332764	0.00332764
0.005280	0.00333252	0.00333008
0.005300	0.00333252	0.00333008
0.005320	0.00333252	0.00332764
0.005340	0.00332764	0.00332764
0.005360	0.00333740	0.00332764
0.005380	0.00332520	0.00332520
0.005400	0.00332764	0.00332764
0.005420	0.00332031	0.00332520
0.005440	0.00332764	0.00332764
0.005460	0.00333252	0.00332764
0.005480	0.00331787	0.00332764
0.005500	0.00332275	0.00332520
0.005520	0.00332764	0.00332520
0.005540	0.00332275	0.00332031
0.005560	0.00333008	0.00332275
0.005580	0.00332031	0.00332275
0.005600	0.00332520	0.00332275
0.005620	0.00332275	0.00332275
0.005640	0.00333008	0.00332275
0.005660	0.00332031	0.00332520
0.005680	0.00332520	0.00332275
0.005700	0.00331299	0.00332275
0.005720	0.00332520	0.00332275
0.005740	0.00332275	0.00332275
0.005760	0.00332031	0.00332275
0.005780	0.00332520	0.00332275
0.005800	0.00332520	0.00332275
0.005820	0.00332520	0.00332031
0.005840	0.00331299	0.00332275
0.005860	0.00332764	0.00331787
0.005880	0.00331787	0.00332275
0.005900	0.00331787	0.00332031
0.005920	0.00332275	0.00332031
0.005940	0.00331787	0.00331787
0.005960	0.00332764	0.00332031
0.005980	0.00332520	0.00331787
0.006000	0.00331787	0.00331787
0.006020	0.00331787	0.00331787
0.006040	0.00332275	0.00331787
0.006060	0.00332031	0.00332031
0.006080	0.00331543	0.00331787
0.006100	0.00332031	0.00331787
0.006120	0.00332031	0.00331787
0.006140	0.00332031	0.00331787
0.006160	0.00331787	0.00331787
0.006180	0.00332275	0.00331787
0.006200	0.00331543	0.00332031
0.006220	0.00332275	0.00332031
0.006240	0.00332031	0.00332031
0.006260	0.00332031	0.00331787
0.006280	0.00331543	0.00331787
0.006300	0.00331787	0.00331787
0.006320	0.00331299	0.00331543
0.006340	0.00331787	0.00331543
0.006360	0.00331543	0.00331299
0.006380	0.00331543	0.00331299
0.006400	0.00331055	0.00331543
0.006420	0.00332520	0.00331787
0.006440	0.00331787	0.00331787
0.006460	0.00331787	0.00331787
0.006480	0.00331787	0.00331787
0.006500	0.00331055	0.00331543
0.006520	0.00331055	0.00331543
0.006540	0.00330811	0.00331299
0.006560	0.00331299	0.00331299
0.006580	0.00331299	0.00331299
0.006600	0.00330566	0.00331299
0.006620	0.00330811	0.00330811
0.006640	0.00331055	0.00331055
0.006660	0.00331055	0.00331055
0.006680	0.00331299	0.00330811
0.006700	0.00329834	0.00330811
0.006720	0.00330566	0.00330811
0.006740	0.00331299	0.00330811
0.006760	0.00329834	0.00330566
0.006780	0.00329346	0.00330322
0.006800	0.00330811	0.00330322
0.006820	0.00330566	0.00330322
0.006840	0.00330078	0.00330322
0.006860	0.00330078	0.00330322
0.006880	0.00330322	0.00330322
0.006900	0.00330078	0.00330078
0.006920	0.00330322	0.00330078
0.006940	0.00329346	0.00329834
0.006960	0.00329590	0.00329834
0.006980	0.00330078	0.00330078
0.007000	0.00329346	0.00329590
0.007020	0.00329834	0.00329590
0.007040	0.00330078	0.00329590
0.007060	0.00329346	0.00329590
0.007080	0.00329346	0.00329590
0.007100	0.00329834	0.00329590
0.007120	0.00329346	0.00329590
0.007140	0.00329590	0.00329834
0.007160	0.00329590	0.00329590
0.007180	0.00329834	0.00329590
0.007200	0.00329834	0.00329590
0.007220	0.00328857	0.00329590
0.007240	0.00329102	0.00328857
0.007260	0.00328613	0.00328857
0.007280	0.00328125	0.00328857
0.007300	0.00329102	0.00328857
0.007320	0.00329102	0.00328857
0.007340	0.00328613	0.00329102
0.007360	0.00328613	0.00328857
0.007380	0.00329102	0.00328857
0.007400	0.00328613	0.00328857
0.007420	0.00328125	0.00328369
0.007440	0.00328369	0.00328613
0.007460	0.00329346	0.00328369
0.007480	0.00330322	0.00328857
0.007500	0.00328613	0.00328857
0.007520	0.00329590	0.00329102
0.007540	0.00329834	0.00328857
0.007560	0.00329590	0.00329102
0.007580	0.00329834	0.00329102
0.007600	0.00329346	0.00329346
0.007620	0.00329834	0.00329346
0.007640	0.00329834	0.00329346
0.007660	0.00329834	0.00329346
0.007680	0.00329102	0.00329346
0.007700	0.00329834	0.00329346
0.007720	0.00329102	0.00329102
0.007740	0.00328857	0.00329346
0.007760	0.00328857	0.00329346
0.007780	0.00329346	0.00329102
0.007800	0.00328857	0.00329102
0.007820	0.00328857	0.00329102
0.007840	0.00328857	0.00329102
0.007860	0.00328369	0.00329102
0.007880	0.00329834	0.00329102
0.007900	0.00328857	0.00329102
0.007920	0.00328613	0.00329102
0.007940	0.00329346	0.00329102
0.007960	0.00328857	0.00329102
0.007980	0.00329102	0.00329346
0.008000	0.00328613	0.00329346
0.008020	0.00328857	0.00329102
0.008040	0.00329834	0.00329346
0.008060	0.00329102	0.00329102
0.008080	0.00328857	0.00329346
0.008100	0.00328125	0.00329102
0.008120	0.00329346	0.00329102
0.008140	0.00328857	0.00328857
0.008160	0.00329346	0.00329102
0.008180	0.00329102	0.00329102
0.008200	0.00329102	0.00329102
0.008220	0.00329346	0.00329102
0.008240	0.00328857	0.00329102
0.008260	0.00328857	0.00328857
0.008280	0.00328613	0.00329102
0.008300	0.00328857	0.00329102
0.008320	0.00328857	0.00329102
0.008340	0.00329102	0.00329102
0.008360	0.00328857	0.00328857
0.008380	0.00328613	0.00328857
0.008400	0.00328613	0.00328613
0.008420	0.00328369	0.00328613
0.008440	0.00329102	0.00328613
0.008460	0.00328613	0.00328613
0.008480	0.00328125	0.00328613
0.008500	0.00328613	0.00328613
0.008520	0.00328369	0.00328613
0.008540	0.00328125	0.00328369
0.008560	0.00328125	0.00328369
0.008580	0.00328369	0.00328125
0.008600	0.00327637	0.00327881
0.008620	0.00328369	0.00327881
0.008640	0.00327881	0.00327881
0.008660	0.00329590	0.00328125
0.008680	0.00328857	0.00328369
0.008700	0.00328613	0.00328369
0.008720	0.00328369	0.00328125
0.008740	0.00327393	0.00328125
0.008760	0.00327637	0.00327881
0.008780	0.00328369	0.00328125
0.008800	0.00327393	0.00328125
0.008820	0.00327637	0.00327881
0.008840	0.00327881	0.00327881
0.008860	0.00327881	0.00327881
0.008880	0.00326660	0.00327881
0.008900	0.00326904	0.00327637
0.008920	0.00327393	0.00327393
0.008940	0.00327393	0.00327637
0.008960	0.00327393	0.00327637
0.008980	0.00327393	0.00327393
0.009000	0.00326904	0.00327393
0.009020	0.00326904	0.00327148
0.009040	0.00326904	0.00327148
0.009060	0.00327148	0.00327148
0.009080	0.00326904	0.00326904
0.009100	0.00327148	0.00326904
0.009120	0.00327881	0.00327148
0.009140	0.00327881	0.00327148
0.009160	0.00328369	0.00327393
0.009180	0.00326904	0.00327393
0.009200	0.00328369	0.00327393
0.009220	0.00327393	0.00327148
0.009240	0.00326904	0.00327393
0.009260	0.00326904	0.00327148
0.009280	0.00326904	0.00327148
0.009300	0.00326904	0.00327148
0.009320	0.00327637	0.00327148
0.009340	0.00327393	0.00327393
0.009360	0.00327881	0.00327393
0.009380	0.00326416	0.00327148
0.009400	0.00326660	0.00327148
0.009420	0.00326904	0.00326904
0.009440	0.00327148	0.00326904
0.009460	0.00327393	0.00326904
0.009480	0.00326904	0.00326904
0.009500	0.00326904	0.00326904
0.009520	0.00326904	0.00326660
0.009540	0.00327148	0.00326904
0.009560	0.00325928	0.00326660
0.009580	0.00327393	0.00326660
0.009600	0.00327148	0.00326904
0.009620	0.00327393	0.00326660
0.009640	0.00327637	0.00326904
0.009660	0.00327881	0.00326904
0.009680	0.00326660	0.00326904
0.009700	0.00326904	0.00326904
0.009720	0.00326904	0.00326660
0.009740	0.00327393	0.00326660
0.009760	0.00325928	0.00326660
0.009780	0.00326660	0.00326660
0.009800	0.00326660	0.00326660
0.009820	0.00326172	0.00326416
0.009840	0.00326660	0.00326416
0.009860	0.00326416	0.00326416
0.009880	0.00326904	0.00326416
0.009900	0.00325928	0.00326416
0.009920	0.00325928	0.00326172
0.009940	0.00325684	0.00326172
0.009960	0.00325195	0.00326172
0.009980	0.00326172	0.00326172
0.010000	0.00324951	0.00325928
0.010020	0.00324951	0.00325928
0.010040	0.00325439	0.00325928
0.010060	0.00326416	0.00325928
0.010080	0.00325439	0.00325684
0.010100	0.00325684	0.00325684
0.010120	0.00325928	0.00325684
0.010140	0.00325195	0.00325684
0.010160	0.00325928	0.00325684
0.010180	0.00325195	0.00325684
0.010200	0.00325195	0.00325439
0.010220	0.00325928	0.00325195
0.010240	0.00324951	0.00325439
0.010260	0.00325684	0.00325439
0.010280	0.00326416	0.00325439
0.010300	0.00325928	0.00325439
0.010320	0.00325684	0.00325439
0.010340	0.00325439	0.00325439
0.010360	0.00326416	0.00325439
0.010380	0.00326416	0.00325684
0.010400	0.00324951	0.00325684
0.010420	0.00325928	0.00325439
0.010440	0.00325439	0.00325439
0.010460	0.00325439	0.00325439
0.010480	0.00325684	0.00325439
0.010500	0.00324951	0.00325439
0.010520	0.00325195	0.00325439
0.010540	0.00325439	0.00325195
0.010560	0.00325439	0.00325195
0.010580	0.00325684	0.00325195
0.010600	0.00325195	0.00325195
0.010620	0.00325439	0.00325195
0.010640	0.00324951	0.00325195
0.010660	0.00325684	0.00325195
0.010680	0.00324219	0.00325195
0.010700	0.00325928	0.00325195
0.010720	0.00325439	0.00324951
0.010740	0.00325439	0.00324951
0.010760	0.00325684	0.00325195
0.010780	0.00325928	0.00324951
0.010800	0.00325195	0.00325195
0.010820	0.00325195	0.00324951
0.010840	0.00324951	0.00324951
0.010860	0.00325195	0.00325195
0.010880	0.00324951	0.00325195
0.010900	0.00325195	0.00325195
0.010920	0.00324951	0.00324951
0.010940	0.00324707	0.00324951
0.010960	0.00324463	0.00325195
0.010980	0.00324951	0.00325195
0.011000	0.00324219	0.00324707
0.011020	0.00324707	0.00324463
0.011040	0.00324219	0.00324463
0.011060	0.00324707	0.00324463
0.011080	0.00324707	0.00324463
0.011100	0.00323975	0.00324463
0.011120	0.00324463	0.00324463
0.011140	0.00323975	0.00324463
0.011160	0.00326416	0.00324707
0.011180	0.00324951	0.00324707
0.011200	0.00324219	0.00324463
0.011220	0.00325195	0.00324463
0.011240	0.00325195	0.00324463
0.011260	0.00325439	0.00324707
0.011280	0.00324463	0.00324463
0.011300	0.00324219	0.00324463
0.011320	0.00325684	0.00324463
0.011340	0.00324951	0.00324707
0.011360	0.00325195	0.00324707
0.011380	0.00325195	0.00324707
0.011400	0.00324707	0.00324707
0.011420	0.00324951	0.00324463
0.011440	0.00324219	0.00324463
0.011460	0.00324951	0.00324463
0.011480	0.00324707	0.00324463
0.011500	0.00324463	0.00324463
0.011520	0.00325195	0.00324463
0.011540	0.00324707	0.00324707
0.011560	0.00323730	0.00324707
0.011580	0.00324707	0.00324951
0.011600	0.00324463	0.00324707
0.011620	0.00324951	0.00324707
0.011640	0.00324951	0.00324951
0.011660	0.00325195	0.00324707
0.011680	0.00325684	0.00324951
0.011700	0.00323486	0.00324707
0.011720	0.00324463	0.00323975
0.011740	0.00324951	0.00324707
0.011760	0.00324707	0.00324463
0.011780	0.00324219	0.00324463
0.011800	0.00323486	0.00324463
0.011820	0.00324463	0.00324219
0.011840	0.00324463	0.00324463
0.011860	0.00325439	0.00324463
0.011880	0.00324463	0.00324463
0.011900	0.00325195	0.00324463
0.011920	0.00324951	0.00324219
0.011940	0.00324219	0.00324219
0.011960	0.00323730	0.00324463
0.011980	0.00323975	0.00323975
0.012000	0.00324219	0.00323975
0.012020	0.00324463	0.00323975
0.012040	0.00323730	0.00323975
0.012060	0.00323730	0.00323975
0.012080	0.00324463	0.00323975
0.012100	0.00323486	0.00323975
0.012120	0.00323730	0.00323730
0.012140	0.00323242	0.00323730
0.012160	0.00323975	0.00323730
0.012180	0.00323486	0.00323730
0.012200	0.00322998	0.00323486
0.012220	0.00323975	0.00323730
0.012240	0.00323242	0.00323730
0.012260	0.00323730	0.00323730
0.012280	0.00323730	0.00323486
0.012300	0.00323730	0.00323730
0.012320	0.00323975	0.00323730
0.012340	0.00325195	0.00323975
0.012360	0.00324219	0.00323486
0.012380	0.00323975	0.00323730
0.012400	0.00324219	0.00323730
0.012420	0.00323730	0.00323486
0.012440	0.00323730	0.00323730
0.012460	0.00323486	0.00323730
0.012480	0.00323486	0.00323730
0.012500	0.00323975	0.00323730
0.012520	0.00323975	0.00323730
0.012540	0.00324219	0.00323975
0.012560	0.00323730	0.00323975
0.012580	0.00324707	0.00323730
0.012600	0.00323975	0.00323730
0.012620	0.00324951	0.00323975
0.012640	0.00323975	0.00324219
0.012660	0.00324707	0.00324219
0.012680	0.00323975	0.00324219
0.012700	0.00322998	0.00323975
0.012720	0.00324219	0.00323975
0.012740	0.00324463	0.00324219
0.012760	0.00323975	0.00323975
0.012780	0.00324951	0.00324219
0.012800	0.00324707	0.00323975
0.012820	0.00323975	0.00323975
0.012840	0.00323730	0.00323975
0.012860	0.00323975	0.00323975
0.012880	0.00324219	0.00323975
0.012900	0.00324951	0.00323975
0.012920	0.00322998	0.00323975
0.012940	0.00323486	0.00323975
0.012960	0.00322998	0.00323975
0.012980	0.00323730	0.00323975
0.013000	0.00322998	0.00323730
0.013020	0.00323486	0.00323486
0.013040	0.00324219	0.00323730
0.013060	0.00324219	0.00323730
0.013080	0.00323975	0.00323730
0.013100	0.00323242	0.00323486
0.013120	0.00323486	0.00323486
0.013140	0.00323730	0.00323242
0.013160	0.00323730	0.00323242
0.013180	0.00322754	0.00323242
0.013200	0.00323486	0.00323242
0.013220	0.00323486	0.00323242
0.013240	0.00323242	0.00323242
0.013260	0.00323730	0.00323242
0.013280	0.00323486	0.00323242
0.013300	0.00323486	0.00323242
0.013320	0.00323730	0.00323486
0.013340	0.00322998	0.00323242
0.013360	0.00323975	0.00323242
0.013380	0.00323486	0.00323486
0.013400	0.00323486	0.00323486
0.013420	0.00323730	0.00323486
0.013440	0.00323486	0.00323486
0.013460	0.00323486	0.00323730
0.013480	0.00323486	0.00323486
0.013500	0.00323975	0.00323730
0.013520	0.00323486	0.00323486
0.013540	0.00322754	0.00323486
0.013560	0.00323486	0.00323486
0.013580	0.00323730	0.00323486
0.013600	0.00323730	0.00323486
0.013620	0.00324463	0.00323730
0.013640	0.00324219	0.00323730
0.013660	0.00323242	0.00323730
0.013680	0.00323975	0.00323486
0.013700	0.00323242	0.00323730
0.013720	0.00323730	0.00323730
0.013740	0.00323730	0.00323730
0.013760	0.00324707	0.00323730
0.013780	0.00323730	0.00323975
0.013800	0.00324951	0.00323975
0.013820	0.00323975	0.00323975
0.013840	0.00323975	0.00323975
0.013860	0.00323975	0.00323975
0.013880	0.00323975	0.00323975
0.013900	0.00323730	0.00323975
0.013920	0.00324219	0.00323730
0.013940	0.00324219	0.00323975
0.013960	0.00324463	0.00323975
0.013980	0.00324219	0.00323975
0.014000	0.00324707	0.00323975
0.014020	0.00323975	0.00323975
0.014040	0.00323975	0.00323975
0.014060	0.00323730	0.00323975
0.014080	0.00324707	0.00323975
0.014100	0.00324707	0.00323975
0.014120	0.00323975	0.00323975
0.014140	0.00324463	0.00324219
0.014160	0.00324951	0.00324219
0.014180	0.00324463	0.00324219
0.014200	0.00325684	0.00324463
0.014220	0.00325195	0.00324463
0.014240	0.00324951	0.00324463
0.014260	0.00324951	0.00324463
0.014280	0.00325684	0.00324463
0.014300	0.00324951	0.00324707
0.014320	0.00324951	0.00324707
0.014340	0.00324463	0.00324463
0.014360	0.00324463	0.00324463
0.014380	0.00324707	0.00324463
0.014400	0.00323730	0.00324463
0.014420	0.00324951	0.00324463
0.014440	0.00325439	0.00324463
0.014460	0.00324463	0.00324707
0.014480	0.00324951	0.00324707
0.014500	0.00325439	0.00324707
0.014520	0.00324951	0.00324707
0.014540	0.00324219	0.00324707
0.014560	0.00325195	0.00324707
0.014580	0.00324951	0.00324707
0.014600	0.00325439	0.00324707
0.014620	0.00325439	0.00324707
0.014640	0.00325439	0.00324951
0.014660	0.00325439	0.00324951
0.014680	0.00324707	0.00324951
0.014700	0.00324951	0.00324951
0.014720	0.00325684	0.00324951
0.014740	0.00324707	0.00325195
0.014760	0.00325439	0.00324951
0.014780	0.00324707	0.00325195
0.014800	0.00324951	0.00324951
0.014820	0.00325684	0.00325195
0.014840	0.00324463	0.00325195
0.014860	0.00324951	0.00324951
0.014880	0.00324463	0.00325195
0.014900	0.00325439	0.00325195
0.014920	0.00325195	0.00325195
0.014940	0.00324951	0.00325195
0.014960	0.00325928	0.00325195
0.014980	0.00325439	0.00325439
0.015000	0.00324951	0.00325195
0.015020	0.00325439	0.00325195
0.015040	0.00324951	0.00325195
0.015060	0.00324707	0.00325195
0.015080	0.00324707	0.00324951
0.015100	0.00325195	0.00325195
0.015120	0.00325439	0.00325195
0.015140	0.00325684	0.00325195
0.015160	0.00325439	0.00324951
0.015180	0.00325439	0.00324951
0.015200	0.00325928	0.00325195
0.015220	0.00325439	0.00325195
0.015240	0.00325439	0.00325195
0.015260	0.00325684	0.00325439
0.015280	0.00325684	0.00325439
0.015300	0.00324707	0.00325439
0.015320	0.00325439	0.00325195
0.015340	0.00325439	0.00325439
0.015360	0.00325195	0.00325195
0.015380	0.00325195	0.00325195
0.015400	0.00325195	0.00325195
0.015420	0.00325195	0.00325195
0.015440	0.00325439	0.00324951
0.015460	0.00325195	0.00325195
0.015480	0.00325439	0.00325195
0.015500	0.00325684	0.00325195
0.015520	0.00324951	0.00325195
0.015540	0.00325684	0.00325439
0.015560	0.00324951	0.00325195
0.015580	0.00325439	0.00325195
0.015600	0.00325684	0.00325439
0.015620	0.00325684	0.00325195
0.015640	0.00325684	0.00325195
0.015660	0.00325195	0.00325195
0.015680	0.00325439	0.00325195
0.015700	0.00324951	0.00325195
0.015720	0.00325439	0.00325439
0.015740	0.00324707	0.00325195
0.015760	0.00326172	0.00325195
0.015780	0.00325684	0.00325195
0.015800	0.00324951	0.00325195
0.015820	0.00325195	0.00324951
0.015840	0.00325439	0.00325195
0.015860	0.00324951	0.00325195
0.015880	0.00325439	0.00325195
0.015900	0.00324951	0.00325195
0.015920	0.00325195	0.00324951
0.015940	0.00324951	0.00325195
0.015960	0.00325684	0.00325195
0.015980	0.00325928	0.00325439
0.016000	0.00325684	0.00325439
0.016020	0.00325684	0.00325439
0.016040	0.00324463	0.00325195
0.016060	0.00325195	0.00325195
0.016080	0.00325928	0.00325439
0.016100	0.00324951	0.00325439
0.016120	0.00324951	0.00325439
0.016140	0.00324951	0.00325195
0.016160	0.00325684	0.00325439
0.016180	0.00325195	0.00325439
0.016200	0.00324951	0.00325439
0.016220	0.00326172	0.00325439
0.016240	0.00325439	0.00325684
0.016260	0.00324463	0.00325684
0.016280	0.00324951	0.00325439
0.016300	0.00325439	0.00325439
0.016320	0.00325195	0.00325439
0.016340	0.00325195	0.00325439
0.016360	0.00325684	0.00325439
0.016380	0.00325195	0.00325195
0.016400	0.00325684	0.00325439
0.016420	0.00325684	0.00325684
0.016440	0.00325195	0.00325684
0.016460	0.00325439	0.00325684
0.016480	0.00325928	0.00325684
0.016500	0.00326416	0.00325684
0.016520	0.00326172	0.00325928
0.016540	0.00325439	0.00325684
0.016560	0.00325684	0.00325928
0.016580	0.00326660	0.00325928
0.016600	0.00326172	0.00325928
0.016620	0.00326416	0.00325928
0.016640	0.00325928	0.00325928
0.016660	0.00326172	0.00326172
0.016680	0.00325684	0.00325928
0.016700	0.00324951	0.00325928
0.016720	0.00325684	0.00325928
0.016740	0.00324951	0.00325684
0.016760	0.00325439	0.00325684
0.016780	0.00325684	0.00325684
0.016800	0.00325684	0.00325684
0.016820	0.00325195	0.00325439
0.016840	0.00325439	0.00325439
0.016860	0.00325684	0.00325439
0.016880	0.00327148	0.00325684
0.016900	0.00325195	0.00325684
0.016920	0.00324951	0.00325439
0.016940	0.00325195	0.00325439
0.016960	0.00325684	0.00325439
0.016980	0.00326172	0.00325684
0.017000	0.00325928	0.00325684
0.017020	0.00325928	0.00325439
0.017040	0.00326172	0.00325928
0.017060	0.00326172	0.00325684
0.017080	0.00326172	0.00325928
0.017100	0.00326172	0.00325928
0.017120	0.00325439	0.00325928
0.017140	0.00325928	0.00325928
0.017160	0.00326416	0.00325928
0.017180	0.00326416	0.00325928
0.017200	0.00326660	0.00325928
0.017220	0.00326416	0.00325928
0.017240	0.00326416	0.00325928
0.017260	0.00326660	0.00326172
0.017280	0.00325928	0.00326172
0.017300	0.00326416	0.00326172
0.017320	0.00326660	0.00326172
0.017340	0.00326172	0.00326172
0.017360	0.00325928	0.00326172
0.017380	0.00326904	0.00326416
0.017400	0.00326172	0.00326172
0.017420	0.00325684	0.00326172
0.017440	0.00325684	0.00326172
0.017460	0.00325928	0.00326172
0.017480	0.00325684	0.00326172
0.017500	0.00325439	0.00325928
0.017520	0.00325684	0.00325928
0.017540	0.00325684	0.00325928
0.017560	0.00325684	0.00325928
0.017580	0.00325684	0.00325928
0.017600	0.00325684	0.00325684
0.017620	0.00326172	0.00325684
0.017640	0.00325928	0.00325928
0.017660	0.00326416	0.00325928
0.017680	0.00325439	0.00325928
0.017700	0.00326416	0.00325928
0.017720	0.00325439	0.00325684
0.017740	0.00325195	0.00325684
0.017760	0.00325439	0.00325684
0.017780	0.00325928	0.00325684
0.017800	0.00325195	0.00325439
0.017820	0.00324951	0.00325195
0.017840	0.00326172	0.00325439
0.017860	0.00325684	0.00325439
0.017880	0.00325684	0.00325439
0.017900	0.00325684	0.00325439
0.017920	0.00325684	0.00325439
0.017940	0.00325684	0.00325195
0.017960	0.00325928	0.00325439
0.017980	0.00325684	0.00325439
0.018000	0.00325439	0.00325439
0.018020	0.00325684	0.00325195
0.018040	0.00325439	0.00325195
0.018060	0.00324463	0.00325195
0.018080	0.00325439	0.00325439
0.018100	0.00325439	0.00325195
0.018120	0.00325928	0.00325195
0.018140	0.00325439	0.00325195
0.018160	0.00325684	0.00325439
0.018180	0.00325928	0.00325439
0.018200	0.00326172	0.00325439
0.018220	0.00326660	0.00325684
0.018240	0.00325928	0.00325684
0.018260	0.00325684	0.00325684
0.018280	0.00325684	0.00325684
0.018300	0.00325439	0.00325684
0.018320	0.00325928	0.00325684
0.018340	0.00325928	0.00325684
0.018360	0.00325928	0.00325928
0.018380	0.00325684	0.00325684
0.018400	0.00325684	0.00325928
0.018420	0.00325195	0.00325684
0.018440	0.00325928	0.00325439
0.018460	0.00325195	0.00325195
0.018480	0.00325439	0.00325439
0.018500	0.00324951	0.00324951
0.018520	0.00325195	0.00325195
0.018540	0.00325195	0.00325439
0.018560	0.00324951	0.00325439
0.018580	0.00324951	0.00325439
0.018600	0.00325928	0.00325439
0.018620	0.00325928	0.00325439
0.018640	0.00325684	0.00325439
0.018660	0.00326172	0.00325684
0.018680	0.00324951	0.00325439
0.018700	0.00325684	0.00325684
0.018720	0.00325439	0.00325684
0.018740	0.00326172	0.00325439
0.018760	0.00324463	0.00325439
0.018780	0.00325439	0.00325439
0.018800	0.00325928	0.00326172
0.018820	0.00325928	0.00325928
0.018840	0.00325684	0.00325684
0.018860	0.00325928	0.00325684
0.018880	0.00325439	0.00325684
0.018900	0.00325195	0.00325439
0.018920	0.00324707	0.00325195
0.018940	0.00325439	0.00325195
0.018960	0.00324707	0.00325195
0.018980	0.00324951	0.00325195
0.019000	0.00324707	0.00324951
0.019020	0.00326416	0.00325195
0.019040	0.00325684	0.00325439
0.019060	0.00325439	0.00325439
0.019080	0.00325928	0.00325439
0.019100	0.00325195	0.00325439
0.019120	0.00324463	0.00325195
0.019140	0.00324951	0.00325195
0.019160	0.00324951	0.00325195
0.019180	0.00325684	0.00325195
0.019200	0.00325195	0.00325195
0.019220	0.00324707	0.00324951
0.019240	0.00323730	0.00325195
0.019260	0.00324463	0.00324951
0.019280	0.00324219	0.00324951
0.019300	0.00324707	0.00325195
0.019320	0.00324707	0.00324951
0.019340	0.00324219	0.00324951
0.019360	0.00324463	0.00324951
0.019380	0.00324707	0.00324951
0.019400	0.00323242	0.00324707
0.019420	0.00324707	0.00324707
0.019440	0.00324219	0.00324707
0.019460	0.00324707	0.00324707
0.019480	0.00324219	0.00324463
0.019500	0.00324463	0.00324463
0.019520	0.00324463	0.00323975
0.019540	0.00324219	0.00324219
0.019560	0.00324219	0.00324219
0.019580	0.00323730	0.00324219
0.019600	0.00323730	0.00323975
0.019620	0.00324463	0.00323975
0.019640	0.00324707	0.00323975
0.019660	0.00324707	0.00324219
0.019680	0.00324219	0.00324219
0.019700	0.00323242	0.00323975
0.019720	0.00323486	0.00323975
0.019740	0.00323975	0.00323975
0.019760	0.00323242	0.00323975
0.019780	0.00324219	0.00323730
0.019800	0.00323730	0.00323975
0.019820	0.00323730	0.00323975
0.019840	0.00324463	0.00323730
0.019860	0.00322510	0.00323730
0.019880	0.00323486	0.00323730
0.019900	0.00323242	0.00323486
0.019920	0.00323730	0.00323486
0.019940	0.00323242	0.00323486
0.019960	0.00322754	0.00323486
0.019980	0.00323242	0.00323242
0.020000	0.00322998	0.00323242
0.020020	0.00323242	0.00322998
0.020040	0.00323486	0.00323242
0.020060	0.00322510	0.00323242
0.020080	0.00323242	0.00323242
0.020100	0.00322998	0.00323242
0.020120	0.00323486	0.00323242
0.020140	0.00323242	0.00323242
0.020160	0.00322510	0.00322998
0.020180	0.00322998	0.00322998
0.020200	0.00322998	0.00322998
0.020220	0.00322021	0.00322998
0.020240	0.00322266	0.00322754
0.020260	0.00322510	0.00322510
0.020280	0.00322754	0.00322754
0.020300	0.00323486	0.00322754
0.020320	0.00322998	0.00322754
0.020340	0.00322510	0.00322998
0.020360	0.00322510	0.00322754
0.020380	0.00322021	0.00322754
0.020400	0.00322510	0.00322754
0.020420	0.00322510	0.00322510
0.020440	0.00322021	0.00322510
0.020460	0.00322754	0.00322510
0.020480	0.00322754	0.00322510
0.020500	0.00321777	0.00322510
0.020520	0.00322754	0.00322510
0.020540	0.00322510	0.00322510
0.020560	0.00323242	0.00322510
0.020580	0.00323486	0.00322754
0.020600	0.00322510	0.00322510
0.020620	0.00323975	0.00322754
0.020640	0.00322998	0.00322754
0.020660	0.00323242	0.00322754
0.020680	0.00322754	0.00322754
0.020700	0.00322998	0.00322754
0.020720	0.00322998	0.00322754
0.020740	0.00321533	0.00322754
0.020760	0.00322998	0.00322754
0.020780	0.00323730	0.00322998
0.020800	0.00322998	0.00322998
0.020820	0.00322754	0.00322754
0.020840	0.00322754	0.00322754
0.020860	0.00322754	0.00322754
0.020880	0.00322754	0.00322510
0.020900	0.00321533	0.00322510
0.020920	0.00322998	0.00322754
0.020940	0.00322998	0.00322754
0.020960	0.00321533	0.00322510
0.020980	0.00322266	0.00322510
0.021000	0.00322021	0.00322266
0.021020	0.00321777	0.00322021
0.021040	0.00322266	0.00322021
0.021060	0.00321777	0.00322021
0.021080	0.00322510	0.00322021
0.021100	0.00322754	0.00322266
0.021120	0.00323242	0.00322021
0.021140	0.00321289	0.00322021
0.021160	0.00322021	0.00322021
0.021180	0.00322021	0.00322021
0.021200	0.00322266	0.00322021
0.021220	0.00322021	0.00321777
0.021240	0.00322510	0.00321777
0.021260	0.00322754	0.00322021
0.021280	0.00322754	0.00322266
0.021300	0.00322510	0.00322266
0.021320	0.00322021	0.00322021
0.021340	0.00322510	0.00322021
0.021360	0.00322266	0.00322021
0.021380	0.00322266	0.00322266
0.021400	0.00322021	0.00322266
0.021420	0.00322266	0.00322021
0.021440	0.00322510	0.00322021
0.021460	0.00322266	0.00322021
0.021480	0.00322021	0.00322021
0.021500	0.00322510	0.00322021
0.021520	0.00322998	0.00322021
0.021540	0.00322510	0.00322266
0.021560	0.00322266	0.00322266
0.021580	0.00322021	0.00322021
0.021600	0.00321777	0.00322021
0.021620	0.00322754	0.00322021
0.021640	0.00322021	0.00322266
0.021660	0.00322510	0.00322266
0.021680	0.00322510	0.00322266
0.021700	0.00321533	0.00322021
0.021720	0.00321533	0.00321777
0.021740	0.00321777	0.00321777
0.021760	0.00321777	0.00321777
0.021780	0.00322021	0.00321533
0.021800	0.00321045	0.00321533
0.021820	0.00321533	0.00321533
0.021840	0.00319824	0.00321289
0.021860	0.00320801	0.00321045
0.021880	0.00321045	0.00321045
0.021900	0.00321289	0.00321533
0.021920	0.00321777	0.00321289
0.021940	0.00321289	0.00321289
0.021960	0.00321045	0.00321289
0.021980	0.00320801	0.00321045
0.022000	0.00320068	0.00321045
0.022020	0.00320801	0.00320801
0.022040	0.00320557	0.00320801
0.022060	0.00320557	0.00320801
0.022080	0.00321289	0.00320557
0.022100	0.00320801	0.00320801
0.022120	0.00320557	0.00320801
0.022140	0.00321045	0.00320801
0.022160	0.00320557	0.00320801
0.022180	0.00320068	0.00320801
0.022200	0.00320557	0.00320801
0.022220	0.00320557	0.00320801
0.022240	0.00320313	0.00320801
0.022260	0.00320557	0.00320801
0.022280	0.00321289	0.00320801
0.022300	0.00320801	0.00320801
0.022320	0.00321045	0.00320801
0.022340	0.00320557	0.00320557
0.022360	0.00320801	0.00320557
0.022380	0.00321045	0.00320557
0.022400	0.00320801	0.00320557
0.022420	0.00320801	0.00320557
0.022440	0.00319824	0.00320313
0.022460	0.00320068	0.00320313
0.022480	0.00320313	0.00320068
0.022500	0.00320801	0.00320313
0.022520	0.00319824	0.00320068
0.022540	0.00320313	0.00320068
0.022560	0.00319580	0.00320068
0.022580	0.00320068	0.00320068
0.022600	0.00319580	0.00320068
0.022620	0.00319580	0.00319824
0.022640	0.00319824	0.00319824
0.022660	0.00319824	0.00319824
0.022680	0.00319580	0.00319824
0.022700	0.00319824	0.00319824
0.022720	0.00319580	0.00319580
0.022740	0.00319336	0.00319580
0.022760	0.00319336	0.00319336
0.022780	0.00319336	0.00319580
0.022800	0.00318604	0.00319336
0.022820	0.00319580	0.00319336
0.022840	0.00320313	0.00319580
0.022860	0.00319092	0.00319336
0.022880	0.00319336	0.00319336
0.022900	0.00318604	0.00319336
0.022920	0.00318359	0.00319092
0.022940	0.00318848	0.00319092
0.022960	0.00318359	0.00318848
0.022980	0.00319092	0.00318848
0.023000	0.00318604	0.00318848
0.023020	0.00318359	0.00318848
0.023040	0.00319092	0.00319092
0.023060	0.00319336	0.00318848
0.023080	0.00319092	0.00318848
0.023100	0.00318848	0.00318848
0.023120	0.00319336	0.00319092
0.023140	0.00318604	0.00319092
0.023160	0.00318848	0.00318848
0.023180	0.00319824	0.00318848
0.023200	0.00319092	0.00318848
0.023220	0.00319824	0.00319092
0.023240	0.00318604	0.00318848
0.023260	0.00319580	0.00319092
0.023280	0.00320068	0.00319336
0.023300	0.00319092	0.00319336
0.023320	0.00318848	0.00319092
0.023340	0.00318604	0.00318848
0.023360	0.00319092	0.00319092
0.023380	0.00318604	0.00318848
0.023400	0.00319336	0.00319092
0.023420	0.00319092	0.00318848
0.023440	0.00319092	0.00319092
0.023460	0.00319092	0.00318848
0.023480	0.00318848	0.00318848
0.023500	0.00318604	0.00318848
0.023520	0.00319336	0.00318604
0.023540	0.00319092	0.00318604
0.023560	0.00318359	0.00318604
0.023580	0.00318848	0.00318848
0.023600	0.00319092	0.00318848
0.023620	0.00319336	0.00318848
0.023640	0.00319092	0.00318848
0.023660	0.00319824	0.00318848
0.023680	0.00318848	0.00318848
0.023700	0.00318848	0.00318848
0.023720	0.00318359	0.00318848
0.023740	0.00318604	0.00318848
0.023760	0.00319336	0.00318848
0.023780	0.00318359	0.00318848
0.023800	0.00318359	0.00318848
0.023820	0.00318604	0.00318604
0.023840	0.00319336	0.00318604
0.023860	0.00317871	0.00318604
0.023880	0.00318848	0.00318848
0.023900	0.00319336	0.00318604
0.023920	0.00318848	0.00318604
0.023940	0.00319580	0.00318604
0.023960	0.00319336	0.00318848
0.023980	0.00319580	0.00318848
0.024000	0.00319580	0.00318848
0.024020	0.00318604	0.00318848
0.024040	0.00319580	0.00318848
0.024060	0.00318848	0.00318848
0.024080	0.00319092	0.00319092
0.024100	0.00319092	0.00319092
0.024120	0.00318115	0.00318848
0.024140	0.00318115	0.00318848
0.024160	0.00318848	0.00318604
0.024180	0.00318604	0.00318848
0.024200	0.00318359	0.00318604
0.024220	0.00318848	0.00318604
0.024240	0.00318848	0.00318604
0.024260	0.00318604	0.00318604
0.024280	0.00318604	0.00318604
0.024300	0.00319824	0.00318359
0.024320	0.00319580	0.00318604
0.024340	0.00319336	0.00318604
0.024360	0.00318848	0.00318848
0.024380	0.00318848	0.00318604
0.024400	0.00319336	0.00318604
0.024420	0.00319580	0.00318848
0.024440	0.00319092	0.00318848
0.024460	0.00319336	0.00318848
0.024480	0.00319092	0.00318848
0.024500	0.00319092	0.00318604
0.024520	0.00318604	0.00318848
0.024540	0.00318848	0.00318848
0.024560	0.00319580	0.00318604
0.024580	0.00319092	0.00318848
0.024600	0.00318848	0.00318848
0.024620	0.00319092	0.00318848
0.024640	0.00319580	0.00318848
0.024660	0.00319336	0.00319092
0.024680	0.00319336	0.00319092
0.024700	0.00319092	0.00319092
0.024720	0.00318604	0.00318848
0.024740	0.00319580	0.00318848
0.024760	0.00318848	0.00318848
0.024780	0.00319580	0.00318848
0.024800	0.00318115	0.00318848
0.024820	0.00318848	0.00318848
0.024840	0.00318359	0.00318848
0.024860	0.00318359	0.00318359
0.024880	0.00318359	0.00318359
0.024900	0.00319092	0.00318359
0.024920	0.00319092	0.00318604
0.024940	0.00318359	0.00318359
0.024960	0.00318848	0.00318604
0.024980	0.00318359	0.00318359
0.025000	0.00318359	0.00318604
0.025020	0.00318359	0.00318115
0.025040	0.00318604	0.00318115
0.025060	0.00319336	0.00318115
0.025080	0.00318604	0.00318115
0.025100	0.00318848	0.00318359
0.025120	0.00318604	0.00318115
0.025140	0.00318359	0.00318115
0.025160	0.00318359	0.00318359
0.025180	0.00318604	0.00318115
0.025200	0.00318115	0.00318359
0.025220	0.00319092	0.00318115
0.025240	0.00317627	0.00318115
0.025260	0.00318359	0.00318115
0.025280	0.00318848	0.00318115
0.025300	0.00318359	0.00317871
0.025320	0.00318604	0.00317871
0.025340	0.00318115	0.00318115
0.025360	0.00318848	0.00318115
0.025380	0.00319336	0.00318115
0.025400	0.00318604	0.00318359
0.025420	0.00319092	0.00318359
0.025440	0.00318359	0.00318359
0.025460	0.00318115	0.00318359
0.025480	0.00318359	0.00318359
0.025500	0.00318115	0.00318359
0.025520	0.00317627	0.00318115
0.025540	0.00318359	0.00318115
0.025560	0.00318115	0.00318115
0.025580	0.00318115	0.00318115
0.025600	0.00317871	0.00318115
0.025620	0.00318848	0.00318115
0.025640	0.00318604	0.00318115
0.025660	0.00318115	0.00318115
0.025680	0.00318604	0.00318115
0.025700	0.00318359	0.00318115
0.025720	0.00318604	0.00318359
0.025740	0.00318359	0.00318359
0.025760	0.00318359	0.00318115
0.025780	0.00318604	0.00318359
0.025800	0.00318115	0.00318115
0.025820	0.00317383	0.00317871
0.025840	0.00317627	0.00317871
0.025860	0.00317627	0.00317871
0.025880	0.00317871	0.00317627
0.025900	0.00318359	0.00317627
0.025920	0.00317383	0.00317627
0.025940	0.00318115	0.00317627
0.025960	0.00317871	0.00317871
0.025980	0.00317871	0.00317871
0.026000	0.00316895	0.00317627
0.026020	0.00316895	0.00317627
0.026040	0.00317139	0.00317627
0.026060	0.00317139	0.00317383
0.026080	0.00317139	0.00317383
0.026100	0.00317627	0.00317627
0.026120	0.00317871	0.00317383
0.026140	0.00317139	0.00317139
0.026160	0.00317383	0.00317139
0.026180	0.00316162	0.00317139
0.026200	0.00316895	0.00317139
0.026220	0.00316895	0.00316895
0.026240	0.00316895	0.00316895
0.026260	0.00317139	0.00316895
0.026280	0.00315918	0.00316895
0.026300	0.00316650	0.00316895
0.026320	0.00317383	0.00316895
0.026340	0.00316895	0.00316895
0.026360	0.00317627	0.00317139
0.026380	0.00316895	0.00316895
0.026400	0.00316895	0.00317139
0.026420	0.00316895	0.00316895
0.026440	0.00316406	0.00317139
0.026460	0.00317871	0.00317139
0.026480	0.00316650	0.00316895
0.026500	0.00317139	0.00316895
0.026520	0.00317139	0.00316650
0.026540	0.00316895	0.00316650
0.026560	0.00316895	0.00316895
0.026580	0.00316650	0.00316650
0.026600	0.00316162	0.00316650
0.026620	0.00316650	0.00316650
0.026640	0.00317627	0.00316895
0.026660	0.00316895	0.00316895
0.026680	0.00317383	0.00316895
0.026700	0.00316650	0.00316895
0.026720	0.00316650	0.00316406
0.026740	0.00316650	0.00316650
0.026760	0.00316895	0.00316650
0.026780	0.00317627	0.00316650
0.026800	0.00316895	0.00316406
0.026820	0.00316162	0.00316162
0.026840	0.00316895	0.00316650
0.026860	0.00316406	0.00316406
0.026880	0.00316162	0.00316406
0.026900	0.00316650	0.00316162
0.026920	0.00316406	0.00316406
0.026940	0.00316162	0.00316162
0.026960	0.00315918	0.00315918
0.026980	0.00315674	0.00316162
0.027000	0.00316162	0.00316162
0.027020	0.00316162	0.00316162
0.027040	0.00315674	0.00315918
0.027060	0.00315430	0.00315918
0.027080	0.00315186	0.00315918
0.027100	0.00315430	0.00315674
0.027120	0.00315918	0.00315674
0.027140	0.00315186	0.00315674
0.027160	0.00314941	0.00315430
0.027180	0.00315918	0.00315430
0.027200	0.00315918	0.00315674
0.027220	0.00315674	0.00315674
0.027240	0.00316162	0.00315430
0.027260	0.00315918	0.00315674
0.027280	0.00314697	0.00315430
0.027300	0.00314941	0.00315186
0.027320	0.00315186	0.00315186
0.027340	0.00314941	0.00315186
0.027360	0.00315918	0.00314941
0.027380	0.00316406	0.00315186
0.027400	0.00315674	0.00315186
0.027420	0.00315918	0.00315186
0.027440	0.00314941	0.00315186
0.027460	0.00314941	0.00315186
0.027480	0.00315430	0.00315430
0.027500	0.00315674	0.00315430
0.027520	0.00315430	0.00315430
0.027540	0.00315430	0.00315674
0.027560	0.00316406	0.00315674
0.027580	0.00315918	0.00315674
0.027600	0.00315674	0.00315674
0.027620	0.00316162	0.00315674
0.027640	0.00315918	0.00315674
0.027660	0.00315674	0.00315674
0.027680	0.00315430	0.00315674
0.027700	0.00315674	0.00315430
0.027720	0.00315918	0.00315430
0.027740	0.00315918	0.00315430
0.027760	0.00315430	0.00315430
0.027780	0.00315918	0.00315674
0.027800	0.00315918	0.00315430
0.027820	0.00315430	0.00315430
0.027840	0.00315430	0.00315430
0.027860	0.00315186	0.00315430
0.027880	0.00315186	0.00315186
0.027900	0.00315430	0.00315186
0.027920	0.00315430	0.00315186
0.027940	0.00315430	0.00315186
0.027960	0.00314941	0.00315430
0.027980	0.00314941	0.00315186
0.028000	0.00315186	0.00315430
0.028020	0.00314941	0.00315186
0.028040	0.00315430	0.00315186
0.028060	0.00316162	0.00315186
0.028080	0.00315186	0.00315186
0.028100	0.00315430	0.00315186
0.028120	0.00314941	0.00315186
0.028140	0.00315918	0.00315674
0.028160	0.00315186	0.00315430
0.028180	0.00314697	0.00315430
0.028200	0.00315430	0.00315430
0.028220	0.00314941	0.00315186
0.028240	0.00315430	0.00314941
0.028260	0.00314697	0.00314941
0.028280	0.00313965	0.00314697
0.028300	0.00314941	0.00314697
0.028320	0.00315430	0.00314697
0.028340	0.00314941	0.00314941
0.028360	0.00314941	0.00314697
0.028380	0.00315918	0.00314941
0.028400	0.00314941	0.00314941
0.028420	0.00315430	0.00314941
0.028440	0.00314697	0.00315186
0.028460	0.00315430	0.00314941
0.028480	0.00315674	0.00315186
0.028500	0.00315186	0.00315186
0.028520	0.00315918	0.00315186
0.028540	0.00315918	0.00315430
0.028560	0.00315918	0.00315430
0.028580	0.00316162	0.00315674
0.028600	0.00315186	0.00315430
0.028620	0.00315674	0.00315430
0.028640	0.00315430	0.00315674
0.028660	0.00315430	0.00315430
0.028680	0.00315430	0.00315186
0.028700	0.00315918	0.00315674
0.028720	0.00314941	0.00315430
0.028740	0.00315674	0.00315430
0.028760	0.00315430	0.00315430
0.028780	0.00315674	0.00315430
0.028800	0.00315918	0.00315430
0.028820	0.00315674	0.00315186
0.028840	0.00315918	0.00315186
0.028860	0.00315186	0.00315186
0.028880	0.00315186	0.00315430
0.028900	0.00315918	0.00315430
0.028920	0.00315674	0.00315186
0.028940	0.00315186	0.00315430
0.028960	0.00315186	0.00315186
0.028980	0.00316162	0.00315430
0.029000	0.00315430	0.00315430
0.029020	0.00315186	0.00315430
0.029040	0.00315674	0.00315430
0.029060	0.00315918	0.00315674
0.029080	0.00316162	0.00315674
0.029100	0.00315430	0.00315430
0.029120	0.00315674	0.00315430
0.029140	0.00315430	0.00315430
0.029160	0.00315918	0.00315674
0.029180	0.00315186	0.00315430
0.029200	0.00315918	0.00315674
0.029220	0.00315430	0.00315430
0.029240	0.00315430	0.00315430
0.029260	0.00315186	0.00315430
0.029280	0.00315674	0.00315430
0.029300	0.00316162	0.00315674
0.029320	0.00315918	0.00315674
0.029340	0.00315918	0.00315674
0.029360	0.00316406	0.00315918
0.029380	0.00315674	0.00315918
0.029400	0.00315918	0.00315918
0.029420	0.00315918	0.00315674
0.029440	0.00316162	0.00315918
0.029460	0.00316406	0.00315918
0.029480	0.00315918	0.00315674
0.029500	0.00315674	0.00315674
0.029520	0.00315918	0.00315674
0.029540	0.00315674	0.00315674
0.029560	0.00315674	0.00315674
0.029580	0.00315186	0.00315674
0.029600	0.00315430	0.00315674
0.029620	0.00316162	0.00315674
0.029640	0.00316162	0.00315674
0.029660	0.00316650	0.00315918
0.029680	0.00315918	0.00315918
0.029700	0.00315186	0.00315918
0.029720	0.00316650	0.00315918
0.029740	0.00316162	0.00315918
0.029760	0.00316162	0.00315918
0.029780	0.00315918	0.00315918
0.029800	0.00317139	0.00315918
0.029820	0.00316406	0.00315918
0.029840	0.00316895	0.00315918
0.029860	0.00315674	0.00315918
0.029880	0.00316895	0.00316162
0.029900	0.00315918	0.00316406
0.029920	0.00316406	0.00316162
0.029940	0.00316406	0.00316162
0.029960	0.00316162	0.00316162
0.029980	0.00316162	0.00316162
0.030000	0.00316162	0.00316162
0.030020	0.00316650	0.00316162
0.030040	0.00316650	0.00316162
0.030060	0.00316162	0.00316162
0.030080	0.00315674	0.00316162
0.030100	0.00316162	0.00315918
0.030120	0.00317383	0.00316162
0.030140	0.00316162	0.00316162
0.030160	0.00316406	0.00316162
0.030180	0.00315674	0.00316162
0.030200	0.00315918	0.00315918
0.030220	0.00316406	0.00315918
0.030240	0.00316162	0.00315918
0.030260	0.00315674	0.00315918
0.030280	0.00316162	0.00315918
0.030300	0.00316162	0.00315918
0.030320	0.00316650	0.00315918
0.030340	0.00316650	0.00316162
0.030360	0.00316650	0.00316162
0.030380	0.00316650	0.00316162
0.030400	0.00315674	0.00315918
0.030420	0.00316162	0.00315918
0.030440	0.00316162	0.00316162
0.030460	0.00315186	0.00315918
0.030480	0.00316650	0.00316162
0.030500	0.00315918	0.00316162
0.030520	0.00315674	0.00315918
0.030540	0.00316162	0.00315918
0.030560	0.00315918	0.00316162
0.030580	0.00315918	0.00315918
0.030600	0.00316406	0.00316162
0.030620	0.00316162	0.00316162
0.030640	0.00315430	0.00315918
0.030660	0.00315674	0.00315918
0.030680	0.00315186	0.00315918
0.030700	0.00315918	0.00315918
0.030720	0.00315918	0.00315918
0.030740	0.00315186	0.00315674
0.030760	0.00316162	0.00315674
0.030780	0.00316162	0.00315918
0.030800	0.00315674	0.00315674
0.030820	0.00315430	0.00315674
0.030840	0.00315430	0.00315674
0.030860	0.00316162	0.00315674
0.030880	0.00315430	0.00315918
0.030900	0.00315186	0.00315674
0.030920	0.00315674	0.00315674
0.030940	0.00316895	0.00315918
0.030960	0.00315674	0.00315918
0.030980	0.00315918	0.00315918
0.031000	0.00316650	0.00315918
0.031020	0.00316406	0.00316162
0.031040	0.00316162	0.00316162
0.031060	0.00316406	0.00316162
0.031080	0.00316162	0.00315918
0.031100	0.00316895	0.00316162
0.031120	0.00317139	0.00316406
0.031140	0.00316895	0.00316406
0.031160	0.00317871	0.00316650
0.031180	0.00317139	0.00316895
0.031200	0.00316650	0.00316650
0.031220	0.00317383	0.00316895
0.031240	0.00317383	0.00316895
0.031260	0.00317139	0.00316895
0.031280	0.00317627	0.00317139
0.031300	0.00317139	0.00317139
0.031320	0.00316650	0.00316895
0.031340	0.00317139	0.00317139
0.031360	0.00316650	0.00316895
0.031380	0.00317627	0.00317139
0.031400	0.00316895	0.00316895
0.031420	0.00317139	0.00316895
0.031440	0.00316895	0.00317139
0.031460	0.00317627	0.00317139
0.031480	0.00317383	0.00317139
0.031500	0.00317383	0.00317383
0.031520	0.00317383	0.00317139
0.031540	0.00317139	0.00317139
0.031560	0.00317871	0.00317383
0.031580	0.00317627	0.00317383
0.031600	0.00317627	0.00317383
0.031620	0.00317871	0.00317383
0.031640	0.00317139	0.00317383
0.031660	0.00318115	0.00317383
0.031680	0.00318115	0.00317383
0.031700	0.00317383	0.00317383
0.031720	0.00317139	0.00317139
0.031740	0.00316895	0.00317139
0.031760	0.00317383	0.00317139
0.031780	0.00317139	0.00317139
0.031800	0.00317871	0.00317139
0.031820	0.00317139	0.00316895
0.031840	0.00318115	0.00316895
0.031860	0.00317383	0.00317139
0.031880	0.00316650	0.00316895
0.031900	0.00316650	0.00317139
0.031920	0.00317139	0.00317139
0.031940	0.00316895	0.00317139
0.031960	0.00316895	0.00317139
0.031980	0.00317383	0.00317139
0.032000	0.00317627	0.00317383
0.032020	0.00317383	0.00317139
0.032040	0.00317627	0.00317383
0.032060	0.00317139	0.00317139
0.032080	0.00317139	0.00317139
0.032100	0.00317139	0.00317139
0.032120	0.00318115	0.00317383
0.032140	0.00316406	0.00317139
0.032160	0.00317139	0.00317139
0.032180	0.00317383	0.00317139
0.032200	0.00317383	0.00317627
0.032220	0.00317627	0.00317383
0.032240	0.00317627	0.00317627
0.032260	0.00318115	0.00317871
0.032280	0.00317627	0.00317627
0.032300	0.00318115	0.00317871
0.032320	0.00317871	0.00317627
0.032340	0.00317871	0.00317627
0.032360	0.00317383	0.00317871
0.032380	0.00318115	0.00317871
0.032400	0.00317871	0.00317627
0.032420	0.00317871	0.00317871
0.032440	0.00318604	0.00317871
0.032460	0.00319092	0.00317871
0.032480	0.00317627	0.00318115
0.032500	0.00318359	0.00318115
0.032520	0.00318115	0.00318115
0.032540	0.00317871	0.00318115
0.032560	0.00317871	0.00317871
0.032580	0.00317871	0.00318115
0.032600	0.00318359	0.00318115
0.032620	0.00318604	0.00318115
0.032640	0.00318604	0.00318359
0.032660	0.00319092	0.00318604
0.032680	0.00318604	0.00318604
0.032700	0.00318115	0.00318604
0.032720	0.00318115	0.00318604
0.032740	0.00318604	0.00318604
0.032760	0.00318604	0.00318604
0.032780	0.00318848	0.00318604
0.032800	0.00319580	0.00318604
0.032820	0.00319092	0.00318604
0.032840	0.00319336	0.00318848
0.032860	0.00318604	0.00318848
0.032880	0.00319824	0.00319092
0.032900	0.00319336	0.00318848
0.032920	0.00318848	0.00319092
0.032940	0.00319336	0.00319336
0.032960	0.00319580	0.00319336
0.032980	0.00319824	0.00319336
0.033000	0.00319824	0.00319580
0.033020	0.00319336	0.00319580
0.033040	0.00319824	0.00319580
0.033060	0.00319580	0.00319580
0.033080	0.00319824	0.00319824
0.033100	0.00319580	0.00319824
0.033120	0.00319580	0.00319580
0.033140	0.00319824	0.00319824
0.033160	0.00319336	0.00319580
0.033180	0.00320068	0.00319824
0.033200	0.00319824	0.00319824
0.033220	0.00320313	0.00319580
0.033240	0.00319580	0.00319824
0.033260	0.00319824	0.00320068
0.033280	0.00320313	0.00319580
0.033300	0.00320313	0.00319824
0.033320	0.00319336	0.00319824
0.033340	0.00320068	0.00319824
0.033360	0.00321045	0.00320068
0.033380	0.00320313	0.00320068
0.033400	0.00321289	0.00320068
0.033420	0.00320313	0.00320068
0.033440	0.00321289	0.00320068
0.033460	0.00320557	0.00320313
0.033480	0.00320313	0.00320313
0.033500	0.00320557	0.00320313
0.033520	0.00320557	0.00320068
0.033540	0.00320557	0.00320068
0.033560	0.00320068	0.00320068
0.033580	0.00320313	0.00320068
0.033600	0.00319580	0.00320068
0.033620	0.00320557	0.00320068
0.033640	0.00320801	0.00320313
0.033660	0.00320801	0.00320557
0.033680	0.00320313	0.00320557
0.033700	0.00320313	0.00320557
0.033720	0.00320068	0.00320557
0.033740	0.00320068	0.00320557
0.033760	0.00321045	0.00320801
0.033780	0.00320068	0.00320557
0.033800	0.00320557	0.00320557
0.033820	0.00320801	0.00320557
0.033840	0.00319580	0.00320313
0.033860	0.00321289	0.00320557
0.033880	0.00321045	0.00320557
0.033900	0.00320313	0.00320557
0.033920	0.00320801	0.00320557
0.033940	0.00320313	0.00320313
0.033960	0.00319824	0.00320068
0.033980	0.00320068	0.00320068
0.034000	0.00319824	0.00320068
0.034020	0.00321045	0.00320068
0.034040	0.00320801	0.00320313
0.034060	0.00320801	0.00320068
0.034080	0.00320557	0.00320313
0.034100	0.00320557	0.00320313
0.034120	0.00320557	0.00320313
0.034140	0.00321045	0.00320557
0.034160	0.00320557	0.00320557
0.034180	0.00321777	0.00320557
0.034200	0.00320801	0.00320557
0.034220	0.00320313	0.00320557
0.034240	0.00321045	0.00320801
0.034260	0.00321045	0.00320801
0.034280	0.00320557	0.00320801
0.034300	0.00320557	0.00320557
0.034320	0.00321045	0.00320557
0.034340	0.00321289	0.00320801
0.034360	0.00320801	0.00320801
0.034380	0.00321533	0.00321045
0.034400	0.00321289	0.00321045
0.034420	0.00321289	0.00321289
0.034440	0.00322021	0.00321045
0.034460	0.00321533	0.00321045
0.034480	0.00322510	0.00321045
0.034500	0.00321777	0.00321289
0.034520	0.00321045	0.00321045
0.034540	0.00320557	0.00321045
0.034560	0.00321533	0.00321289
0.034580	0.00321533	0.00321289
0.034600	0.00321289	0.00321533
0.034620	0.00322266	0.00321533
0.034640	0.00321777	0.00321533
0.034660	0.00322021	0.00321533
0.034680	0.00321533	0.00321533
0.034700	0.00320801	0.00321533
0.034720	0.00321533	0.00321045
0.034740	0.00321289	0.00321289
0.034760	0.00321777	0.00321289
0.034780	0.00321777	0.00321289
0.034800	0.00322021	0.00321533
0.034820	0.00322021	0.00321533
0.034840	0.00322021	0.00321533
0.034860	0.00322510	0.00321777
0.034880	0.00322266	0.00322021
0.034900	0.00322266	0.00321777
0.034920	0.00322510	0.00322021
0.034940	0.00322266	0.00322021
0.034960	0.00322510	0.00322021
0.034980	0.00321289	0.00322021
0.035000	0.00322266	0.00322021
0.035020	0.00322266	0.00322021
0.035040	0.00322266	0.00322021
0.035060	0.00322510	0.00322021
0.035080	0.00322510	0.00322266
0.035100	0.00321289	0.00322021
0.035120	0.00322021	0.00322021
0.035140	0.00323242	0.00322266
0.035160	0.00322021	0.00322266
0.035180	0.00322021	0.00322266
0.035200	0.00322266	0.00322266
0.035220	0.00322021	0.00321777
0.035240	0.00322510	0.00322021
0.035260	0.00322754	0.00322266
0.035280	0.00322510	0.00322266
0.035300	0.00322266	0.00322266
0.035320	0.00322510	0.00322266
0.035340	0.00322266	0.00322266
0.035360	0.00322266	0.00322266
0.035380	0.00322754	0.00322510
0.035400	0.00322754	0.00322510
0.035420	0.00323486	0.00322510
0.035440	0.00323486	0.00322754
0.035460	0.00323242	0.00322754
0.035480	0.00322998	0.00322754
0.035500	0.00323242	0.00322754
0.035520	0.00322998	0.00322754
0.035540	0.00322998	0.00322754
0.035560	0.00323242	0.00322754
0.035580	0.00322510	0.00322754
0.035600	0.00323486	0.00322998
0.035620	0.00323730	0.00322998
0.035640	0.00323486	0.00322998
0.035660	0.00323486	0.00322998
0.035680	0.00323242	0.00322998
0.035700	0.00323730	0.00323242
0.035720	0.00323242	0.00323242
0.035740	0.00323730	0.00323242
0.035760	0.00323730	0.00323242
0.035780	0.00323730	0.00323242
0.035800	0.00322998	0.00323242
0.035820	0.00323486	0.00323242
0.035840	0.00323975	0.00323242
0.035860	0.00323975	0.00323486
0.035880	0.00323486	0.00323486
0.035900	0.00323730	0.00323486
0.035920	0.00323975	0.00323486
0.035940	0.00323486	0.00323486
0.035960	0.00323730	0.00323486
0.035980	0.00323730	0.00323486
0.036000	0.00323730	0.00323486
0.036020	0.00323730	0.00323486
0.036040	0.00323975	0.00323486
0.036060	0.00323730	0.00323486
0.036080	0.00324463	0.00323730
0.036100	0.00325195	0.00323975
0.036120	0.00323486	0.00323730
0.036140	0.00323975	0.00323975
0.036160	0.00324707	0.00323975
0.036180	0.00324951	0.00324219
0.036200	0.00324463	0.00324463
0.036220	0.00324951	0.00324463
0.036240	0.00323975	0.00324219
0.036260	0.00324463	0.00324219
0.036280	0.00325195	0.00324463
0.036300	0.00324463	0.00324463
0.036320	0.00324463	0.00324219
0.036340	0.00324707	0.00324463
0.036360	0.00324219	0.00324463
0.036380	0.00323975	0.00324707
0.036400	0.00324463	0.00324707
0.036420	0.00323730	0.00324463
0.036440	0.00324951	0.00324463
0.036460	0.00324951	0.00324463
0.036480	0.00324951	0.00324707
0.036500	0.00325684	0.00324707
0.036520	0.00325928	0.00324951
0.036540	0.00325928	0.00325195
0.036560	0.00326172	0.00325195
0.036580	0.00325195	0.00325439
0.036600	0.00325684	0.00325439
0.036620	0.00325928	0.00325439
0.036640	0.00326172	0.00325684
0.036660	0.00326172	0.00325195
0.036680	0.00325195	0.00325195
0.036700	0.00325439	0.00325439
0.036720	0.00326172	0.00325439
0.036740	0.00325928	0.00325684
0.036760	0.00325928	0.00325684
0.036780	0.00326172	0.00325684
0.036800	0.00326172	0.00325928
0.036820	0.00326660	0.00325684
0.036840	0.00325684	0.00325928
0.036860	0.00325439	0.00325684
0.036880	0.00326660	0.00326172
0.036900	0.00325928	0.00325928
0.036920	0.00327148	0.00325928
0.036940	0.00326416	0.00325928
0.036960	0.00326172	0.00325928
0.036980	0.00326172	0.00326172
0.037000	0.00326660	0.00326172
0.037020	0.00327148	0.00326172
0.037040	0.00327393	0.00326416
0.037060	0.00327148	0.00326416
0.037080	0.00327148	0.00326416
0.037100	0.00327148	0.00326416
0.037120	0.00326416	0.00326416
0.037140	0.00327393	0.00326660
0.037160	0.00326904	0.00325684
0.037180	0.00326904	0.00326416
0.037200	0.00326904	0.00326416
0.037220	0.00326660	0.00326660
0.037240	0.00327148	0.00326904
0.037260	0.00326904	0.00326904
0.037280	0.00326660	0.00326904
0.037300	0.00327881	0.00327148
0.037320	0.00327881	0.00327393
0.037340	0.00327881	0.00327637
0.037360	0.00328125	0.00327637
0.037380	0.00327148	0.00327393
0.037400	0.00327881	0.00327637
0.037420	0.00327637	0.00327637
0.037440	0.00327637	0.00327637
0.037460	0.00328125	0.00327881
0.037480	0.00327881	0.00327637
0.037500	0.00328369	0.00327637
0.037520	0.00327637	0.00327637
0.037540	0.00328125	0.00327881
0.037560	0.00328369	0.00327881
0.037580	0.00328857	0.00327881
0.037600	0.00327881	0.00327881
0.037620	0.00328125	0.00327881
0.037640	0.00328369	0.00327881
0.037660	0.00328369	0.00327881
0.037680	0.00328125	0.00327881
0.037700	0.00329590	0.00327881
0.037720	0.00327881	0.00327881
0.037740	0.00328857	0.00328125
0.037760	0.00328369	0.00328125
0.037780	0.00328613	0.00328125
0.037800	0.00328369	0.00328125
0.037820	0.00329102	0.00328369
0.037840	0.00329102	0.00328613
0.037860	0.00329102	0.00328613
0.037880	0.00329346	0.00328613
0.037900	0.00328125	0.00328613
0.037920	0.00330078	0.00328857
0.037940	0.00329590	0.00329102
0.037960	0.00329102	0.00329102
0.037980	0.00329102	0.00328857
0.038000	0.00329590	0.00328857
0.038020	0.00329590	0.00328857
0.038040	0.00329834	0.00329102
0.038060	0.00329834	0.00329102
0.038080	0.00330078	0.00329102
0.038100	0.00329346	0.00329102
0.038120	0.00329834	0.00328857
0.038140	0.00329590	0.00329102
0.038160	0.00329346	0.00329102
0.038180	0.00330078	0.00329346
0.038200	0.00330566	0.00329590
0.038220	0.00329590	0.00329590
0.038240	0.00331299	0.00329590
0.038260	0.00330078	0.00329590
0.038280	0.00331055	0.00329834
0.038300	0.00329590	0.00329834
0.038320	0.00330322	0.00329834
0.038340	0.00330566	0.00330078
0.038360	0.00331299	0.00330322
0.038380	0.00330811	0.00330322
0.038400	0.00330566	0.00330566
0.038420	0.00331299	0.00330566
0.038440	0.00330078	0.00330566
0.038460	0.00330811	0.00330566
0.038480	0.00330322	0.00330566
0.038500	0.00330078	0.00330566
0.038520	0.00330322	0.00330566
0.038540	0.00330566	0.00330566
0.038560	0.00332275	0.00330811
0.038580	0.00331299	0.00330811
0.038600	0.00331299	0.00330811
0.038620	0.00331299	0.00331055
0.038640	0.00332031	0.00331299
0.038660	0.00332031	0.00331055
0.038680	0.00331299	0.00331055
0.038700	0.00330811	0.00331055
0.038720	0.00332031	0.00331299
0.038740	0.00331055	0.00331055
0.038760	0.00331299	0.00331055
0.038780	0.00331543	0.00331299
0.038800	0.00331055	0.00331055
0.038820	0.00331299	0.00331055
0.038840	0.00331055	0.00331299
0.038860	0.00332031	0.00331299
0.038880	0.00331787	0.00331299
0.038900	0.00331055	0.00331299
0.038920	0.00331787	0.00331543
0.038940	0.00331787	0.00331787
0.038960	0.00331787	0.00331543
0.038980	0.00332275	0.00331543
0.039000	0.00331787	0.00331543
0.039020	0.00332520	0.00331787
0.039040	0.00331787	0.00331787
0.039060	0.00331787	0.00331543
0.039080	0.00331787	0.00331055
0.039100	0.00332031	0.00331787
0.039120	0.00332031	0.00331787
0.039140	0.00331787	0.00331543
0.039160	0.00332031	0.00331543
0.039180	0.00332031	0.00331543
0.039200	0.00331543	0.00331299
0.039220	0.00331543	0.00331299
0.039240	0.00332275	0.00331543
0.039260	0.00330566	0.00331299
0.039280	0.00331787	0.00331299
0.039300	0.00332031	0.00331543
0.039320	0.00331543	0.00331543
0.039340	0.00331787	0.00331543
0.039360	0.00332031	0.00331543
0.039380	0.00331299	0.00331299
0.039400	0.00330811	0.00331299
0.039420	0.00331543	0.00331299
0.039440	0.00331787	0.00331299
0.039460	0.00331299	0.00331543
0.039480	0.00331787	0.00331543
0.039500	0.00331543	0.00331543
0.039520	0.00331543	0.00331299
0.039540	0.00331543	0.00331543
0.039560	0.00331787	0.00331543
0.039580	0.00331299	0.00331543
0.039600	0.00331055	0.00331543
0.039620	0.00331787	0.00331299
0.039640	0.00332031	0.00331787
0.039660	0.00332275	0.00331787
0.039680	0.00331299	0.00331787
0.039700	0.00331787	0.00331543
0.039720	0.00332275	0.00331543
0.039740	0.00331787	0.00331787
0.039760	0.00332520	0.00331787
0.039780	0.00332275	0.00331787
0.039800	0.00332520	0.00331787
0.039820	0.00331787	0.00331787
0.039840	0.00331787	0.00331787
0.039860	0.00332275	0.00331787
0.039880	0.00331543	0.00331543
0.039900	0.00331055	0.00331543
0.039920	0.00332031	0.00331299
0.039940	0.00332275	0.00331543
0.039960	0.00332275	0.00331543
0.039980	0.00331787	0.00331543
[truncated: 23,000 more rows]
