# Supplementary material for: Algorithm and software to automatically identify latency and amplitude features of local field potentials recorded in electrophysiological investigation
Source: Source Code Biol Med. 2017 Feb 7;12:3. doi: 10.1186/s13029-017-0062-5 (PMC5297145; doi:10.1186/s13029-017-0062-5)
Supplement: Additional file 3: — A script that convert .txt file (containing data) into .mat file. The .txt file must be organized in columns, in which the first one contains the time vector and the others the amplitudes of the recordings. The .mat file will contain a matrix RAT (number of samples x number of sweeps), a vector new_time (number of samples × 1) and a struct parameters (parameters.dT: sampling interval; parameters. Fs: sampling frequency; parameters. Ns: number of samples for each sweep). (M 1 kb) [file 13029_2017_62_MOESM3_ESM.m]

% Thanks to this script it's possible to convert file.txt (containing data) into files.mat
% The file.mat will contain a matrix RAT (number of samples x number of
% sweeps), a vector new_time (number of samples x 1) and a struct
% parameters (parameters.dT=sampling step; parameters.Fs=sampling frequency; parameters.Ns=number of samples for each sweep)

%% Cleaning up workspace

clc; clear all; close all;

%% Choosing file.mat name to save data

prompt = {'Choose file.mat name to save data'};
dlg_title = 'Input';
num_lines = 1;
def = {'test_data.mat'};
answer = inputdlg(prompt,dlg_title,num_lines,def);

name=answer{1}; 

%% Files loading

[files,path]=uigetfile('.txt','Select files','MultiSelect','off');
 
%% Signal features: sampling frequency, time vector

X=load(fullfile(path,files)); 
[~,Nf]=size(X);

time=X(:,1);
dT=time(2)-time(1);     % sampling step [s]
Fs=1/dT;                % sampling frequency [Hz]
Ns=length(time);        % number of samples

parameters = struct('dT',dT,'Fs',Fs,'Ns',Ns);
    
%% Time of stimulation set to 0

prompt = {'Insert time of stimulation [s] (it will be set to 0)'};
dlg_title = 'Input';
num_lines = 1;
def = {'0.15'};
answer1 = inputdlg(prompt,dlg_title,num_lines,def);

Tstim=str2double(answer1{1});
t1=find(time>=Tstim,1,'first'); 
new_time=(0:dT:time(end)-time(t1))*1000; % time in ms

%% .mat creation

RAT=zeros(length(new_time),Nf-1); % matrix containing in each column the data related to one sweep 
 
 for i=2:Nf     
    RAT(:,i-1)=(X(t1:end,i)*1000); % data in mV
 end
 
%% Saving data

save(name,'RAT','new_time','parameters') 
