# Supplementary material for: Algorithm and software to automatically identify latency and amplitude features of local field potentials recorded in electrophysiological investigation
Source: Source Code Biol Med. 2017 Feb 7;12:3. doi: 10.1186/s13029-017-0062-5 (PMC5297145; doi:10.1186/s13029-017-0062-5)
Supplement: Additional file 4: — The main script that visualizes the smoothing of the signal, its first/s time-derivative, and the other features of interest (maximum, onset, inflection point). All results are saved in an .xls file (each sheet contains the results relative to a particular depth) and in a .mat file. (M 6 kb) [file 13029_2017_62_MOESM4_ESM.m]

% Thanks to this script, it's possible to compute and to visualize the smoothing of the signal, its first/second time-derivative
% and the other features of interest (maximum, onset, inflection point)
% All results will be saved in an excel file (each sheet will contain the results relative to a particular depth)

%% Cleaning up workspace

clc; clear all; close all;

%% Loading data.mat

prompt = {'Insert the path of the folder containing the data:',...
    'Insert the name of the .mat file containing the data',...
    'Insert the name of the experiment:',...
    'Insert the depth of recording'};
dlg_title = 'Input';
num_lines = 1;
def = {'C:\Users\bio\Desktop\ARTICOLO_LFP_Claudia\Source_code_for_Biology&Medicine\Software_automated_LFP_analysis','test_data','exp_test','320'};
answer = inputdlg(prompt,dlg_title,num_lines,def);

path=answer{1};
name_rat=answer{3};
depth=answer{4};
name_file=answer{2};

addpath(path)
loading=['load ' name_file ];
eval(loading); 

%% Choice of parameters values

prompt = {'Insert the sampling frequency',...
    'Insert the start time of the window of analysis',...
    'Insert the finish time of the window of analysis',...
    'Insert the factor n to decrease the sampling rate of the signal',...
    'Insert the position of the onset between the first maximum and the main negative peak (min 0, max 1)',...
    'Insert the minimum distance hypothesized from the onset and the main negative peak'
    };
dlg_title = 'Input';
num_lines = 1;
def = {'50000','5','50','30','0','5'};
answer1 = inputdlg(prompt,dlg_title,num_lines,def);

Fs=str2double(answer1{1});     
a=str2double(answer1{2});
b=str2double(answer1{3});
ds=str2double(answer1{4});
perc=str2double(answer1{5});
T=str2double(answer1{6});

uiwait(msgbox('Software running...','Success','modal'));

%% Filter parameters

if Fs/ds<2500 
    [bf,af]=butter(3,[0.5/(Fs/2) (Fs*2/ds)/(Fs/2)],'bandpass');
end

%% Smoothing and first derivative computation for each sweep

signal=struct; % struct to save the smoothing and the first time derivative

for i=1:min(size(RAT))
    
%     if Fs/ds<2500
%         temp=filtfilt(bf,af,RAT(:,i));
%     else
        temp=RAT(:,i);
%     end

    [u_hat,yp,rat1_1,t_old,gamma,y,t,yp1]=smoothing_first_derivative(temp,new_time,ds,a,b);

    ttimes(:,i)=t;
    data_downsampled(:,i)=y;
    predictions_downsampled(:,i)=yp1;
    signal.derivates(:,i)=u_hat;
    signal.predictions(:,i)=yp;
    signal.times(:,i)=t_old;
    signal.data(:,i)=rat1_1;
    signal.gamma(:,i)=gamma;

    [u_hat2,yp,rat1_1,t_old,gamma2,y,t,yp1]=smoothing_second_derivative(temp,new_time,ds,a,b);

    signal.derivates2(:,i)=u_hat2;
    signal.gamma2(:,i)=gamma2;

end

%% Research of first maximum, onset, negative peak

[r,c]=size(signal.derivates);

indexes=struct;

for N=1:c
       for n=1:r
        if signal.derivates(n,N)>=0
            der(n,N)=1;
        else
            der(n,N)=-1;
        end
       end
    temp=der(:,N);
    [indexes.index_peak(N),indexes.peak_value(N),indexes.index_onset(N),indexes.onset_value(N),indexes.index_max(N),indexes.max_value(N)]=find_negativepeak_onset_max(temp,signal.times(:,N),T,signal.predictions(:,N),perc);
       
end

signal.der=der;

%% Research of inflection point between the onset and the negative peak and of its first time derivative value

temp=signal.derivates2;
 
[r,c]=size(temp);

for N=1:c
    for n=1:r
        if temp(n,N)>=0
            temp(n,N)=1;
        else
            temp(n,N)=-1;
        end
    end
end

for i=1:N
    if isempty(find(temp(indexes.index_onset(i):end,i)>=0,1,'first')+indexes.index_onset(i))==0
        inflection_index(i)=find(temp(indexes.index_onset(i):end,i)>=0,1,'first')+indexes.index_onset(i);
    else 
        inflection_index(i)=round((indexes.index_peak(i)+indexes.index_max(i))/2);
    end
der1_inflection_point(i)=signal.derivates(inflection_index(i),i);
end

indexes2.inflection_index=inflection_index;
indexes2.der1_inflection_point=der1_inflection_point;


%% Saving results in excel file

M(1,:)=signal.times(indexes.index_max);
M(2,:)=indexes.max_value;
M(3,:)=signal.times(indexes.index_onset);
M(4,:)=indexes.onset_value;
M(5,:)=signal.times(indexes.index_peak);
M(6,:)=indexes.peak_value;
M(7,:)=M(5,:)-M(3,:); 
M(8,:)=indexes2.der1_inflection_point;

E={'t_max [ms]';'A_max [mV]';'t_onset [ms]';'A_onset [mV]';'t_peak [ms]';'A_peak [mV]';'onset-peak latency [ms]';'1st derivative in inflection point [mV/ms]'};

filexls=['Features_' name_rat '.xls'];
sheet=[depth 'um'];

[row,col]=size(M);

xlswrite(filexls,M.',sheet,'A2');
xlswrite(filexls,E.',sheet,'A1');

%% Saving results in .mat

save(['Results_' name_rat '_' sheet '.mat'],'signal','indexes','indexes2')

%%

choice = questdlg('Would you like to plot all the results?', ...
	'Results plotting', ...
	'Yes, thank you','No, thank you','No, thank you');
% Handle response
switch choice
    
    case 'Yes, thank you'
        msgbox(['Coming right up.'])
        answ = 1;
    case 'No, thank you'
        msgbox('Your results were saved as .mat and .xls files')
        answ = 0;
end

%% Plots of all the results

if answ==1
sigma=0.005;
TS=signal.times(2,1)-signal.times(1,1);
for i=1:min(size(RAT))
figure()
subplot(511)
plot(signal.times(:,i),signal.data(:,i))
xlabel('time [ms]')
ylabel('[mV]')
title('LFP')
subplot(512)
%figure() %!
plot(signal.times(:,i),zeros(1,length(signal.times(:,i))),signal.times(:,i),signal.derivates(:,i)*TS)
xlabel('time [ms]')
ylabel('[mV/ms]')
title('Regularized first time-derivative')
subplot(513)
%figure()%!
plot(signal.times(:,i),signal.derivates2(:,i)*TS*TS,signal.times(:,i),zeros(1,length(signal.times(:,i))))
yl=ylim;
ylabel('[mV/ms^2]')
xlabel('time [ms]')
title('Regularized second time-derivative')
subplot(514)
%figure() %!
hold on
plot(signal.times(:,i),signal.predictions(:,i),'r-')
%plot(signal.times(:,i),signal.data(:,i)) %!
yl=ylim;
line([signal.times(indexes.index_max(i),i) signal.times(indexes.index_max(i),i)], yl,'Color','b')
line([signal.times(indexes.index_onset(i),i) signal.times(indexes.index_onset(i),i)], yl,'Color','k','LineStyle','--','LineWidth',1.2)
line([signal.times(inflection_index(i),i) signal.times(inflection_index(i),i)], yl,'Color','c')
line([signal.times(indexes.index_peak(i),i) signal.times(indexes.index_peak(i),i)], yl,'Color','g')
legend('regularized LFP','first maximum','onset','inflection point','negative peak')
hold off
xlabel('time [ms]')
ylabel('[mV]')
title('Regularized LFP')
subplot(515)
%figure() %!
hold on
plot(ttimes(:,i),(data_downsampled(:,i)-predictions_downsampled(:,i))./sigma)
plot(signal.times(:,i),zeros(1,length(signal.times(:,i))))
plot(signal.times(:,i),ones(1,length(signal.times(:,i))))
plot(signal.times(:,i),-1*ones(1,length(signal.times(:,i))))
hold off
title('Normalized residuals')
xlabel('time [ms]')
ylabel('[mV]')
end

end
