# Supplementary material for: Algorithm and software to automatically identify latency and amplitude features of local field potentials recorded in electrophysiological investigation
Source: Source Code Biol Med. 2017 Feb 7;12:3. doi: 10.1186/s13029-017-0062-5 (PMC5297145; doi:10.1186/s13029-017-0062-5)
Supplement: Additional file 8: — A function that is called by find_negativepeak_onset_max.m to compute the peak latency and amplitude. Also the functions that guarantee the correct running of main_script.m. To test the algorithm, invoking only main_script.m is necessary (all the other functions must be contained in the same folder). (M 874 bytes) [file 13029_2017_62_MOESM8_ESM.m]

 function [peak,onset]=find_negativepeak(temp,t_old,TT)
temp_o=temp;
onset=0;
T=round(TT/(t_old(2)-t_old(1)));

while onset==0 
    [index,~]=find(temp==-1,1,'first');
    if (index+T)<length(temp)
        if temp(index:index+T)==-1
            %temp(1:index)=0;
            temp(1:index+T)=0; %
            [indexy,~]=find(temp==1,1,'first');
            onset=index-1;
             peak=indexy-1; %
             if isempty(peak)
                 %temp(1:index)=0;
                 temp(1:index+T)=0; %
                 onset=0;
             end
        else 
            %temp(1:index)=0;
            temp(1:index+T)=0; %
            onset=0;
        end 
    else
        TTT=TT/2;
        try
        [peak,onset]=find_negativepeak(temp_o,t_old,round(TTT));
        catch err
            peak=1; onset=1;
        end
        
    end
end
